# Supplementary material for: Theoretical Study on the Gas Phase and Gas–Liquid Interface Reaction Mechanism of Criegee Intermediates with Glycolic Acid Sulfate
Source: Int J Mol Sci. 2023 Feb 8;24(4):3355. doi: 10.3390/ijms24043355 (PMC9965808; doi:10.3390/ijms24043355)
Supplement: Supplementary file 1 [file ijms-24-03355-s001.zip]

Archive with 1 entries (1 files):
- ijms-2141559-supplementary.pdf
